# Supplementary material for: Successful management of ischaemic symptoms in a patient with asymmetric septal hypertrophy: a grand round case report
Source: Eur Heart J Case Rep. 2024 Apr 25;8(5):ytae213. doi: 10.1093/ehjcr/ytae213 (PMC11181938; doi:10.1093/ehjcr/ytae213)
Supplement: ytae213_Supplementary_Data [file ytae213_Supplementary_Data.zip]

Archive with 4 entries (4 files):
- IMG-2312 (1).mov
- IMG-2313.mov
- IMG-2310 (11).mov
- IMG-2311 (2).mov
